# Supplementary material for: Changes in Soil Phosphorus Availability and Microbial Community Structures in Rhizospheres of Oilseed Rapes Induced by Intercropping with White Lupins
Source: Microorganisms. 2023 Jan 28;11(2):326. doi: 10.3390/microorganisms11020326 (PMC9959241; doi:10.3390/microorganisms11020326)
Supplement: Supplementary file 1 [file microorganisms-11-00326-s001.zip]

Archive with 1 entries (1 files):
- microorganisms-2134425-supplementary.pdf
